# Supplementary material for: Permeabilizing Cell Membranes with Electric Fields
Source: Cancers (Basel). 2021 May 10;13(9):2283. doi: 10.3390/cancers13092283 (PMC8126200; doi:10.3390/cancers13092283)
Supplement: Supplementary file 1 [file cancers-13-02283-s001.zip]

Archive with 5 entries (4 files):
- cancers-1169693-supplemental-tables/
- cancers-1169693-supplemental-tables/20210314 Table S1_final.pdf
- cancers-1169693-supplemental-tables/20210314 Table S2_final.pdf
- cancers-1169693-supplemental-tables/20210314 Table S3_final.pdf
- cancers-1169693-supplemental-tables/20210314 Table S4_final.pdf
